# Supplementary material for: Dissipation, Metabolism, Accumulation, Processing and Risk Assessment of Fluopyram and Trifloxystrobin in Cucumbers and Cowpeas from Cultivation to Consumption
Source: Foods. 2023 May 22;12(10):2082. doi: 10.3390/foods12102082 (PMC10217671; doi:10.3390/foods12102082)
Supplement: Supplementary file 1 [file foods-12-02082-s001.zip]

Archive with 1 entries (1 files):
- foods-2317784-supplementary.pdf
